# Supplementary material for: Astrocytes-Derived Small Extracellular Vesicles Hinder Glioma Growth
Source: Biomedicines. 2022 Nov 17;10(11):2952. doi: 10.3390/biomedicines10112952 (PMC9688032; doi:10.3390/biomedicines10112952)
Supplement: Supplementary file 1 [file biomedicines-10-02952-s001.zip]

Archive with 1 entries (1 files):
- biomedicines-1776536-supplementary.pdf
